# Supplementary material for: The Diurnal Blood Metabolome and Effects of Vitamin D Supplementation: A Randomised Crossover Trial in Postmenopausal Women
Source: Int J Mol Sci. 2022 Aug 28;23(17):9748. doi: 10.3390/ijms23179748 (PMC9456020; doi:10.3390/ijms23179748)
Supplement: Supplementary file 1 [file ijms-23-09748-s001.zip]

Archive with 1 entries (1 files):
- ijms-1840728-supplementary.pdf
